# Supplementary material for: Quantitative descriptions of rice plant architecture and their application
Source: PLoS One. 2017 May 17;12(5):e0177669. doi: 10.1371/journal.pone.0177669 (PMC5435225; doi:10.1371/journal.pone.0177669)
Supplement: S2 File — (XLSX) [file pone.0177669.s004.xlsx]

## Sheet: Biomass
		Feb			Mar
TRM	plot No	Green Leaf	Tiller Stem	Sum	Green Leaf	Died Leaf	Tiller Stem	Sum
W1N1V1	116	3.13	5.63	8.76	4.82	0.53	14.8	20.15
W1N1V1	201	2.67	5.11	7.78	4.44	0.26	9.58	14.28
W1N1V1	302	7.06	11.29	18.35	6.44	0.7	18.83	25.97
W1N1V2	114	5.14	7.84	12.98	5.28	0.35	15.8	21.43
W1N1V2	206	4.68	7.11	11.79	4.28	0.87	16.24	21.39
W1N1V2	305	4.22	6.39	10.61	5.83	0.3	20.22	26.35
W1N2V1	102	8.01	9.7	17.71	10.98	0.47	19.91	31.35
W1N2V1	217	9.78	11.38	21.16	10.25	0.67	16.48	27.4
W1N2V1	319	8.9	10.54	19.44	11.71	0.26	23.33	35.3
W1N2V2	101	7.34	8.65	15.99	10.72	0.52	24.12	35.36
W1N2V2	214	8.49	10.34	18.83	9.79	0.45	20.82	31.06
W1N2V2	321	7.92	9.5	17.41	11.64	0.6	27.41	39.65
W1N3V1	119	7.81	6.61	14.42	13.9	0.32	14.06	28.28
W1N3V1	222	7	7.85	14.85	16.88	0.61	26.34	43.83
W1N3V1	314	7.45	7.26	14.71	14.53	0.8	28.15	43.48
W1N3V2	122	6.51	6.08	12.59	11.12	0.35	11.5	22.97
W1N3V2	221	3.17	9.68	12.85	10.12	0.4	15.45	25.97
W1N3V2	317	6.87	8.05	14.92	13.48	0.35	22.94	36.77
W2N1V1	416	3.38	5.96	9.34	7.52	0.55	19.42	27.49
W2N1V1	501	3.85	5.21	9.06	5.43	0.53	5.48	11.44
W2N1V1	602	1.77	2.94	4.71	4.77	0.45	11.16	16.38
W2N1V2	414	2.38	4.14	6.52	4.74	0.38	14.34	19.46
W2N1V2	506	4.06	7.54	11.6	4.2	0.36	12.49	17.05
W2N1V2	605	2.63	4.18	6.81	3.62	0.3	10.61	14.53
W2N2V1	402	6.35	8	14.35	10.91	0.55	19.43	30.89
W2N2V1	517	5.61	5.21	10.82	17.67	0.55	22.83	41.05
W2N2V1	619	4.24	6.65	10.89	18.81	0.21	26.08	45.1
W2N2V2	401	4.81	6.17	10.98	11.48	0.34	23.54	35.36
W2N2V2	514	8.69	11.25	19.94	11.47	0.78	18.55	30.8
W2N2V2	621	4.61	6.14	10.75	9.4	0.36	17.28	27.04
W2N3V1	419	5.07	5.1	10.17	10.71	0.19	11.87	22.77
W2N3V1	522	8.65	11.99	20.64	13.61	0.76	12.35	26.72
W2N3V1	614	3.42	3.1	6.52	11.16	0.36	18.16	29.68
W2N3V2	422	6.28	8.47	14.75	10.5	0.36	15.64	26.5
W2N3V2	521	7.34	8.74	16.08	12.25	0.51	16.24	29
W2N3V2	617	4.39	5.81	10.2	10.52	0.6	20.83	31.95
