# Supplementary material for: Quantitative descriptions of rice plant architecture and their application
Source: PLoS One. 2017 May 17;12(5):e0177669. doi: 10.1371/journal.pone.0177669 (PMC5435225; doi:10.1371/journal.pone.0177669)
Supplement: S3 File — The architectural indices, i.e., LAI, PH, 90%- DRI and MDI,H-CI, Q-CI, 90% -LI, and 50%-LI were calculated from VALAI(z) and HAPLAIHALP(r) of SDPA. (XLSX) [file pone.0177669.s005.xlsx]

## Sheet: earely PI
LAI	PH	90%-DRI	LMD	H-CI	Q-CI	90% LI	50% LI	W	N	V
1.64366	50.8232	28.8232	0.793856	0.954815	0.624487	8.38672	4.2213	1	1	1
1.30893	54.4882	34.4882	0.700981	0.988636	0.848489	5.79276	2.57624	1	1	1
3.70948	65.3053	33.3053	1.41222	0.854154	0.402361	11.029	5.79938	1	1	1
1.74416	50.8024	26.8024	0.642862	0.850055	0.469293	11.2384	5.26902	1	1	2
1.16086	52.3414	30.3414	0.5649	0.934123	0.614878	8.8512	4.24359	1	1	2
1.93946	59.765	33.765	0.958877	0.884358	0.630111	10.5664	3.6723	1	1	2
4.91216	74.6842	34.6842	1.59579	0.787935	0.361028	12.748	6.12791	1	2	1
5.31369	77.1885	39.1885	2.23333	0.760617	0.349354	13.8522	6.59861	1	2	1
4.68822	74.4688	34.4688	1.50495	0.807597	0.517812	13.3547	4.81431	1	2	1
4.09278	75.0244	37.0244	1.51541	0.662921	0.27986	18.1161	7.35786	1	2	2
3.3038	69.777	35.777	1.60492	0.731589	0.341417	14.5826	6.58351	1	2	2
2.07083	63.9483	29.9483	0.788754	0.792719	0.465029	12.7995	5.38066	1	2	2
5.00681	76.406	40.406	2.47102	0.795646	0.448798	13.296	5.48618	1	3	1
3.68736	69.6094	35.6094	1.51853	0.767597	0.314038	13.0165	6.51081	1	3	1
4.55141	79.3189	39.3189	1.86365	0.822312	0.431094	12.2893	5.5674	1	3	1
3.18746	75.321	33.321	1.01688	0.698091	0.369962	16.8017	6.36671	1	3	2
3.61624	66.7109	30.7109	1.09537	0.666287	0.316618	16.8833	7.23032	1	3	2
3.6816	69.9595	31.9595	1.38399	0.716184	0.386108	16.7116	6.41193	1	3	2
1.92076	56.1381	34.1381	1.11681	0.939272	0.678326	8.43353	3.84335	2	1	1
1.8788	52.1945	26.1945	0.624964	0.949966	0.643738	8.30285	3.94154	2	1	1
0.864937	49.7823	25.7823	0.292907	0.976373	0.856153	6.11383	2.02718	2	1	1
1.03239	45.5183	25.5183	0.372207	0.982953	0.781581	6.65282	2.93682	2	1	2
1.89201	55.9483	25.9483	0.564632	0.848232	0.451213	11.7043	5.37543	2	1	2
1.13313	55.2106	31.2106	0.440805	0.975795	0.832757	6.12007	2.65593	2	1	2
3.43002	66.7883	34.7883	1.47603	0.821747	0.474942	12.4321	5.18264	2	2	1
3.2601	77.6718	45.6718	2.09001	0.653148	0.307527	18.6913	7.46162	2	2	1
2.34722	59.2826	31.2826	1.01782	0.898721	0.618181	10.0407	3.88678	2	2	1
2.30659	52.8413	24.8413	0.825192	0.832904	0.522306	11.8647	4.74079	2	2	2
4.63154	65.7589	35.7589	2.5487	0.74387	0.304616	13.4817	6.83211	2	2	2
1.83855	50.1298	26.1298	0.746651	0.776964	0.397612	13.2135	6.00508	2	2	2
2.96753	70.4827	30.4827	0.832476	0.808804	0.506231	13.0088	4.92678	2	3	1
4.52287	75.5683	31.5683	1.35958	0.613178	0.188544	17.4579	8.38853	2	3	1
1.39477	55.515	29.515	0.600358	0.883889	0.589112	10.5548	4.24206	2	3	1
3.08161	65.9133	31.9133	1.35309	0.730056	0.349324	15.3603	6.73716	2	3	2
3.20022	69.8647	37.8647	1.70504	0.666866	0.353478	17.2935	6.92133	2	3	2
1.9434	59.5777	31.5777	0.925906	0.921949	0.630097	9.08921	3.98165	2	3	2

## Sheet: last PI
LAI	PH	90%-DRI	LMH	LMD	H-CI	Q-CI	90%-LI	50%-LI	W	N	V
1.66267	56.8141	30.8178	37.7908	0.6741	0.887136	0.339097	10.2027	6.10263	1	1	1
1.77266	51.3229	27.9351	36.4178	0.871627	0.886861	0.438435	10.3125	5.39894	1	1	1
2.58187	57.8094	32.1985	39.8018	1.16255	0.942814	0.464277	8.89403	5.20374	1	1	1
2.01661	49.3068	30.3385	39.9396	1.39497	0.894896	0.38331	10.1192	5.73221	1	1	2
1.73478	47.3313	26.2447	31.358	0.784913	0.884488	0.403397	10.5707	5.58046	1	1	2
2.32424	57.883	32.956	43.9545	1.29138	0.959128	0.627732	7.92249	4.2767	1	1	2
8.7741	83.0556	50.0722	57.4466	4.31436	0.772013	0.34236	14.1031	6.5137	1	2	1
5.12244	73.4838	44.5269	50.6009	2.58745	0.826753	0.413709	12.0998	5.71008	1	2	1
5.79893	76.4213	47.7343	48.6365	2.4927	0.682229	0.238926	15.5901	7.70475	1	2	1
5.56009	74.0251	46.0552	51.4728	2.76492	0.684544	0.317124	17.7171	6.98181	1	2	2
4.10174	60.877	39.0846	43.0921	2.31113	0.754367	0.303686	13.8547	6.72852	1	2	2
5.12817	69.4537	44.073	44.841	2.10815	0.734156	0.350571	16.4244	6.49121	1	2	2
7.76041	80.3885	52.1572	51.3992	3.40178	0.718704	0.297876	15.5363	7.20378	1	3	1
9.92926	83.6072	51.6644	56.622	4.92037	0.772147	0.364225	13.3293	6.26412	1	3	1
7.61753	81.7999	53.8542	54.98	3.8025	0.727654	0.272553	15.0088	6.92446	1	3	1
8.45358	69.45	44.8654	53.003	5.458	0.653514	0.262526	17.9214	7.55036	1	3	2
4.47628	73.7923	49.4251	49.3844	2.23829	0.688907	0.249445	16.7413	7.08421	1	3	2
6.58394	73.4848	45.8225	55.3361	4.07771	0.743936	0.392693	15.252	6.24348	1	3	2
3.01452	61.1987	36.3742	41.2528	1.43955	0.837424	0.397832	11.3937	5.86076	2	1	1
2.40379	57.1496	35.8372	36.3026	1.11383	0.854128	0.398673	10.9592	5.93591	2	1	1
2.07983	48.6106	27.5597	32.0541	0.872971	0.896045	0.48496	10.0799	5.12869	2	1	1
1.75041	47.6677	29.0264	32.5498	0.873669	0.974962	0.634479	7.75498	4.21612	2	1	2
1.89851	52.3031	32.3444	35.6477	1.03347	0.934839	0.573077	9.17618	4.38	2	1	2
1.27791	45.871	27.3872	31.7766	0.654102	0.987675	0.679336	7.04852	4.03381	2	1	2
4.22461	56.9994	37.2163	36.0237	1.99628	0.623078	0.205492	14.8993	8.56512	2	2	1
7.86377	72.0366	47.5809	48.9747	4.24411	0.734405	0.306603	14.8383	6.97165	2	2	1
5.7131	56.4282	33.4653	35.397	2.40399	0.87166	0.445344	10.8776	5.44496	2	2	1
5.34458	56.2318	35.6839	39.2183	2.96009	0.751392	0.286987	13.7652	6.7827	2	2	2
5.45626	62.7416	39.4448	45.5272	3.04742	0.814585	0.446753	12.8187	5.53881	2	2	2
3.80048	45.3586	28.2191	29.7488	1.70953	0.892905	0.455233	10.1659	5.37224	2	2	2
5.25961	68.4205	44.4958	46.7472	2.7673	0.707275	0.256672	14.4019	7.36889	2	3	1
6.23828	70.937	43.8913	45.5176	2.66739	0.693755	0.273788	15.6792	7.31986	2	3	1
5.52471	65.7082	39.863	43.8083	2.77729	0.760864	0.345474	15.1355	6.33678	2	3	1
4.25272	52.1841	31.2717	36.8652	2.21459	0.832442	0.399596	11.7628	5.89922	2	3	2
4.53326	57.5792	36.8068	41.8554	2.7359	0.693968	0.354697	17.0071	6.76362	2	3	2
3.3341	56.6683	33.8065	38.6867	1.60083	0.823606	0.294398	12.0864	6.36839	2	3	2
